# Supplementary material for: CCL5 Induces a Sarcopenic-like Phenotype via the CCR5 Receptor
Source: Antioxidants (Basel). 2025 Jan 13;14(1):84. doi: 10.3390/antiox14010084 (PMC11760477; doi:10.3390/antiox14010084)
Supplement: Supplementary file 1 [file antioxidants-14-00084-s001.zip]

Archive with 1 entries (1 files):
- antioxidants-3360435-supplementary.pdf
